# Supplementary material for: Efficacy of Myricetin Supplementation on Glucose and Lipid Metabolism: A Systematic Review and Meta-Analysis of In Vivo Mice Studies
Source: Nutrients. 2024 Oct 31;16(21):3730. doi: 10.3390/nu16213730 (PMC11547919; doi:10.3390/nu16213730)
Supplement: Supplementary file 1 [file nutrients-16-03730-s001.zip]

Archive with 1 entries (1 files):
- nutrients-3276124-supplementary.pdf
